# Supplementary material for: Sitting Postural Management to Prevent Migration Percentage Progression in Non-Ambulatory Children with Cerebral Palsy: Randomized Controlled Trial Preliminary Data
Source: J Clin Med. 2024 May 27;13(11):3129. doi: 10.3390/jcm13113129 (PMC11173266; doi:10.3390/jcm13113129)
Supplement: Supplementary file 1 [file jcm-13-03129-s001.zip]

Archive with 1 entries (1 files):
- jcm-3009402-supplementary.pdf
